# Supplementary material for: Association of Vitamin D Supplementation with Cardiovascular Events: A Systematic Review and Meta-Analysis
Source: Nutrients. 2022 Jul 30;14(15):3158. doi: 10.3390/nu14153158 (PMC9370368; doi:10.3390/nu14153158)
Supplement: Supplementary file 1 [file nutrients-14-03158-s001.zip]

Archive with 1 entries (1 files):
- nutrients-1831010-supplementary.pdf
